# Supplementary material for: Ccp1-Ndc80 switch at the N terminus of CENP-T regulates kinetochore assembly
Source: Proc Natl Acad Sci U S A. 2021 Nov 22;118(48):e2104459118. doi: 10.1073/pnas.2104459118 (PMC8640933; doi:10.1073/pnas.2104459118)
Supplement: Supplementary File [file pnas.2104459118.sd01.xlsx]

## Sheet: MS Results
Accession	Description	Score (Ccp1)	Coverage	# Peptides
	>|Ccp1_taq|	1453.29	44.12	23
Q9Y812	Histone H3-like centromeric protein cnp1 OS=Schizosaccharomyces pombe (strain 972 / ATCC 24843) GN=cnp1 PE=1 SV=1 - [CENPA_SCHPO]	461.828	16.22	4
O59855	Probable heat shock protein ssa2 OS=Schizosaccharomyces pombe (strain 972 / ATCC 24843) GN=ssa2 PE=1 SV=3 - [HSP72_SCHPO]	424.936	74.65	52
Q10284	Heat shock protein sks2 OS=Schizosaccharomyces pombe (strain 972 / ATCC 24843) GN=sks2 PE=1 SV=2 - [HSP75_SCHPO]	261.709	54.81	25
	>sp|K1C9_HUMAN|	248.493	55.7	28
	>sp|K2C1_HUMAN|	242.002	53.97	31
	>sp|K1C10_HUMAN|	232.098	42.5	28
Q10119	Elongation factor 1-alpha-B/C OS=Schizosaccharomyces pombe (strain 972 / ATCC 24843) GN=tef1b PE=1 SV=1 - [EF1A2_SCHPO]	227.98	58.91	21
P22774	Heat shock 70 kDa protein, mitochondrial OS=Schizosaccharomyces pombe (strain 972 / ATCC 24843) GN=ssp1 PE=2 SV=2 - [HSP7M_SCHPO]	215.45	59.64	36
Q10265	Probable heat shock protein ssa1 OS=Schizosaccharomyces pombe (strain 972 / ATCC 24843) GN=ssa1 PE=1 SV=2 - [HSP71_SCHPO]	212.848	41.93	28
P50522	Elongation factor 1-alpha-A OS=Schizosaccharomyces pombe (strain 972 / ATCC 24843) GN=tef1a PE=1 SV=2 - [EF1A1_SCHPO]	209.673	58.91	21
Q9HGK9	Uncharacterized protein C800.13 OS=Schizosaccharomyces pombe (strain 972 / ATCC 24843) GN=SPBC800.13 PE=3 SV=1 - [YHLD_SCHPO]	168.613	41.13	21
P78958	Glyceraldehyde-3-phosphate dehydrogenase 1 OS=Schizosaccharomyces pombe (strain 972 / ATCC 24843) GN=tdh1 PE=1 SV=1 - [G3P1_SCHPO]	163.793	71.13	25
P10989	Actin OS=Schizosaccharomyces pombe (strain 972 / ATCC 24843) GN=act1 PE=1 SV=1 - [ACT_SCHPO]	162.473	64	20
	>sp|K22E_HUMAN|	158.709	63.41	27
P36604	78 kDa glucose-regulated protein homolog OS=Schizosaccharomyces pombe (strain 972 / ATCC 24843) GN=bip1 PE=3 SV=2 - [GRP78_SCHPO]	154.981	50.23	33
Q09794	Protein ura1 OS=Schizosaccharomyces pombe (strain 972 / ATCC 24843) GN=ura1 PE=1 SV=1 - [PYR1_SCHPO]	134.11	30.93	46
O42938	ATP-dependent 6-phosphofructokinase OS=Schizosaccharomyces pombe (strain 972 / ATCC 24843) GN=pfk1 PE=1 SV=1 - [PFKA_SCHPO]	127.854	45.44	29
O94489	Elongation factor 3 OS=Schizosaccharomyces pombe (strain 972 / ATCC 24843) GN=tef3 PE=1 SV=1 - [EF3_SCHPO]	122.092	35.63	22
Q10208	Pyruvate kinase OS=Schizosaccharomyces pombe (strain 972 / ATCC 24843) GN=pyk1 PE=1 SV=1 - [KPYK_SCHPO]	119.66	75.64	26
	>sp|TRYP_PIG|	102.476	25.11	4
O13831	Tryptophan synthase OS=Schizosaccharomyces pombe (strain 972 / ATCC 24843) GN=trp2 PE=2 SV=1 - [TRP_SCHPO]	98.6183	42.47	19
P09627	Plasma membrane ATPase 1 OS=Schizosaccharomyces pombe (strain 972 / ATCC 24843) GN=pma1 PE=1 SV=1 - [PMA1_SCHPO]	69.713	23.94	17
O14460	Elongation factor 2 OS=Schizosaccharomyces pombe (strain 972 / ATCC 24843) GN=eft201 PE=1 SV=2 - [EF2_SCHPO]	66.2498	34.09	18
P36620	Acetolactate synthase, mitochondrial OS=Schizosaccharomyces pombe (strain 972 / ATCC 24843) GN=ilv1 PE=3 SV=2 - [ILVB_SCHPO]	63.1683	36.77	17
O13792	ATP-dependent RNA helicase uap56 OS=Schizosaccharomyces pombe (strain 972 / ATCC 24843) GN=uap56 PE=1 SV=3 - [SUB2_SCHPO]	60.5558	40.55	11
Q10147	Probable T-complex protein 1 subunit beta OS=Schizosaccharomyces pombe (strain 972 / ATCC 24843) GN=cct2 PE=3 SV=1 - [TCPB_SCHPO]	60.3547	43.83	13
P41887	Heat shock protein 90 homolog OS=Schizosaccharomyces pombe (strain 972 / ATCC 24843) GN=swo1 PE=1 SV=2 - [HSP90_SCHPO]	58.3484	26.85	16
O74718	Eukaryotic peptide chain release factor GTP-binding subunit OS=Schizosaccharomyces pombe (strain 972 / ATCC 24843) GN=sup35 PE=1 SV=2 - [ERF3_SCHPO]	56.587	28.7	14
Q9P3U7	Probable high-affinity hexose transporter ght8, mitochondrial OS=Schizosaccharomyces pombe (strain 972 / ATCC 24843) GN=ght8 PE=1 SV=1 - [GHT8_SCHPO]	56.3952	24.5	7
Q9C0X6	RuvB-like helicase 1 OS=Schizosaccharomyces pombe (strain 972 / ATCC 24843) GN=rvb1 PE=3 SV=1 - [RUVB1_SCHPO]	53.2363	45.61	13
O94692	RuvB-like helicase 2 OS=Schizosaccharomyces pombe (strain 972 / ATCC 24843) GN=rvb2 PE=1 SV=1 - [RUVB2_SCHPO]	52.2436	31.83	10
Q92345	Probable pyruvate decarboxylase C1F8.07c OS=Schizosaccharomyces pombe (strain 972 / ATCC 24843) GN=SPAC1F8.07c PE=1 SV=3 - [PDC2_SCHPO]	52.1091	41.12	12
O94515	T-complex protein 1 subunit zeta OS=Schizosaccharomyces pombe (strain 972 / ATCC 24843) GN=cct6 PE=3 SV=1 - [TCPZ_SCHPO]	51.6497	35.51	10
Q09864	Heat shock protein 60, mitochondrial OS=Schizosaccharomyces pombe (strain 972 / ATCC 24843) GN=hsp60 PE=1 SV=1 - [HSP60_SCHPO]	50.1649	33.85	16
Q9Y823	Homocitrate synthase, mitochondrial OS=Schizosaccharomyces pombe (strain 972 / ATCC 24843) GN=lys4 PE=1 SV=1 - [HOSM_SCHPO]	49.4582	40.43	13
Q09781	40S ribosomal protein S1-A OS=Schizosaccharomyces pombe (strain 972 / ATCC 24843) GN=rps101 PE=3 SV=2 - [RS3A1_SCHPO]	47.1936	52.78	13
P87048	26S proteasome regulatory subunit rpn1 OS=Schizosaccharomyces pombe (strain 972 / ATCC 24843) GN=rpn1 PE=1 SV=2 - [RPN1_SCHPO]	45.679	23.23	13
O14293	Putative aldehyde dehydrogenase-like protein C9E9.09c OS=Schizosaccharomyces pombe (strain 972 / ATCC 24843) GN=SPAC9E9.09c PE=1 SV=1 - [YF19_SCHPO]	44.2875	38.57	12
Q09747	ATP-dependent RNA helicase dbp5 OS=Schizosaccharomyces pombe (strain 972 / ATCC 24843) GN=dbp5 PE=1 SV=1 - [DBP5_SCHPO]	43.2728	36.58	12
P87144	Threonine--tRNA ligase, cytoplasmic OS=Schizosaccharomyces pombe (strain 972 / ATCC 24843) GN=ths1 PE=3 SV=1 - [SYTC_SCHPO]	42.6159	36.42	17
O60060	Carbamoyl-phosphate synthase arginine-specific small chain OS=Schizosaccharomyces pombe (strain 972 / ATCC 24843) GN=arg5 PE=3 SV=1 - [CARA_SCHPO]	42.5326	45.54	10
P00332	Alcohol dehydrogenase OS=Schizosaccharomyces pombe (strain 972 / ATCC 24843) GN=adh1 PE=1 SV=2 - [ADH_SCHPO]	39.9654	38.86	9
O60155	Putative proline--tRNA ligase C19C7.06 OS=Schizosaccharomyces pombe (strain 972 / ATCC 24843) GN=prs1 PE=3 SV=1 - [PRS1_SCHPO]	39.9644	25.56	11
O74341	T-complex protein 1 subunit gamma OS=Schizosaccharomyces pombe (strain 972 / ATCC 24843) GN=cct3 PE=1 SV=1 - [TCPG_SCHPO]	39.7	32.2	13
Q1K9C2	Sulfite reductase [NADPH] subunit beta OS=Schizosaccharomyces pombe (strain 972 / ATCC 24843) GN=sir1 PE=3 SV=1 - [MET5_SCHPO]	39.6881	15.55	15
P47943	ATP-dependent RNA helicase eIF4A OS=Schizosaccharomyces pombe (strain 972 / ATCC 24843) GN=tif1 PE=1 SV=2 - [IF4A_SCHPO]	39.4807	38.01	12
O14150	40S ribosomal protein S14 OS=Schizosaccharomyces pombe (strain 972 / ATCC 24843) GN=rps14a PE=1 SV=1 - [RS14_SCHPO]	39.2547	45.32	8
O74445	Probable 26S protease subunit rpt4 OS=Schizosaccharomyces pombe (strain 972 / ATCC 24843) GN=rpt4 PE=3 SV=2 - [PRS10_SCHPO]	38.8761	30.41	8
P78921	Probable T-complex protein 1 subunit theta OS=Schizosaccharomyces pombe (strain 972 / ATCC 24843) GN=cct8 PE=2 SV=3 - [TCPQ_SCHPO]	38.5636	24.36	12
O42931	26S protease regulatory subunit 7 homolog OS=Schizosaccharomyces pombe (strain 972 / ATCC 24843) GN=rpt1 PE=1 SV=2 - [PRS7_SCHPO]	38.5045	33.79	12
O94438	40S ribosomal protein S1-B OS=Schizosaccharomyces pombe (strain 972 / ATCC 24843) GN=rps102 PE=1 SV=3 - [RS3A2_SCHPO]	38.4327	51.59	12
O74864	60S acidic ribosomal protein P0 OS=Schizosaccharomyces pombe (strain 972 / ATCC 24843) GN=rpp0 PE=3 SV=1 - [RLA0_SCHPO]	37.8886	38.14	8
P22068	ATP synthase subunit beta, mitochondrial OS=Schizosaccharomyces pombe (strain 972 / ATCC 24843) GN=atp2 PE=1 SV=1 - [ATPB_SCHPO]	37.1805	32.95	10
O13370	ATP-dependent RNA helicase ded1 OS=Schizosaccharomyces pombe (strain 972 / ATCC 24843) GN=ded1 PE=1 SV=1 - [DED1_SCHPO]	36.8591	29.25	12
Q10425	Eukaryotic translation initiation factor 3 subunit B OS=Schizosaccharomyces pombe (strain 972 / ATCC 24843) GN=SPAC25G10.08 PE=1 SV=1 - [EIF3B_SCHPO]	36.8039	21.66	14
P05219	Tubulin beta chain OS=Schizosaccharomyces pombe (strain 972 / ATCC 24843) GN=nda3 PE=1 SV=2 - [TBB_SCHPO]	36.7212	30.8	9
Q09188	ADP,ATP carrier protein OS=Schizosaccharomyces pombe (strain 972 / ATCC 24843) GN=anc1 PE=2 SV=1 - [ADT_SCHPO]	36.4164	31.99	9
Q10289	Fatty acid synthase subunit alpha OS=Schizosaccharomyces pombe (strain 972 / ATCC 24843) GN=fas2 PE=1 SV=2 - [FAS2_SCHPO]	35.7532	13.46	14
Q09127	60S ribosomal protein L10-A OS=Schizosaccharomyces pombe (strain 972 / ATCC 24843) GN=rpl10a PE=2 SV=2 - [RL10A_SCHPO]	34.9797	45.7	9
Q9UTM4	T-complex protein 1 subunit epsilon OS=Schizosaccharomyces pombe (strain 972 / ATCC 24843) GN=cct5 PE=3 SV=1 - [TCPE_SCHPO]	34.1965	26.92	11
O60163	Probable aspartokinase OS=Schizosaccharomyces pombe (strain 972 / ATCC 24843) GN=SPBC19F5.04 PE=1 SV=1 - [AK_SCHPO]	34.1149	26.97	10
O42943	Uncharacterized ABC transporter ATP-binding protein C16H5.08c OS=Schizosaccharomyces pombe (strain 972 / ATCC 24843) GN=SPBC16H5.08c PE=1 SV=1 - [YBP8_SCHPO]	33.7471	23.14	10
Q09845	Glycerol-3-phosphate dehydrogenase [NAD(+)] 2 OS=Schizosaccharomyces pombe (strain 972 / ATCC 24843) GN=gpd2 PE=1 SV=1 - [GPD2_SCHPO]	33.6911	38.61	10
O60128	40S ribosomal protein S3 OS=Schizosaccharomyces pombe (strain 972 / ATCC 24843) GN=rps3 PE=1 SV=1 - [RS3_SCHPO]	33.529	35.74	8
P50999	T-complex protein 1 subunit delta OS=Schizosaccharomyces pombe (strain 972 / ATCC 24843) GN=cct4 PE=2 SV=2 - [TCPD_SCHPO]	33.4422	25.81	9
O14126	26S protease regulatory subunit 6A OS=Schizosaccharomyces pombe (strain 972 / ATCC 24843) GN=tbp1 PE=3 SV=1 - [PRS6A_SCHPO]	32.8927	30.37	10
O74760	Eukaryotic translation initiation factor 3 subunit A OS=Schizosaccharomyces pombe (strain 972 / ATCC 24843) GN=tif32 PE=1 SV=1 - [EIF3A_SCHPO]	32.7363	14.7	10
O14289	3-isopropylmalate dehydratase OS=Schizosaccharomyces pombe (strain 972 / ATCC 24843) GN=leu2 PE=1 SV=1 - [LEUC_SCHPO]	32.6183	18.87	9
Q9USW5	40S ribosomal protein S4-B OS=Schizosaccharomyces pombe (strain 972 / ATCC 24843) GN=rps4b PE=1 SV=1 - [RS4B_SCHPO]	32.369	32.06	9
Q9P7V8	Probable mitochondrial phosphate carrier protein OS=Schizosaccharomyces pombe (strain 972 / ATCC 24843) GN=SPBC1703.13c PE=3 SV=1 - [MPCP_SCHPO]	30.9325	26.69	7
Q9P782	Uncharacterized protein C1711.08 OS=Schizosaccharomyces pombe (strain 972 / ATCC 24843) GN=SPBC1711.08 PE=2 SV=1 - [YNY8_SCHPO]	30.931	32.14	8
Q9UT48	Eukaryotic translation initiation factor 3 subunit H OS=Schizosaccharomyces pombe (strain 972 / ATCC 24843) GN=eif3h PE=1 SV=1 - [EIF3H_SCHPO]	30.9271	27.45	6
P42657	DNA damage checkpoint protein rad25 OS=Schizosaccharomyces pombe (strain 972 / ATCC 24843) GN=rad25 PE=1 SV=1 - [RAD25_SCHPO]	30.3974	43.7	11
O74505	Uncharacterized protein C594.02c OS=Schizosaccharomyces pombe (strain 972 / ATCC 24843) GN=SPCC594.02c PE=1 SV=1 - [YJD2_SCHPO]	30.3414	25.15	6
P79083	Eukaryotic translation initiation factor 3 subunit I OS=Schizosaccharomyces pombe (strain 972 / ATCC 24843) GN=sum1 PE=1 SV=1 - [EIF3I_SCHPO]	29.6433	42.38	9
O94501	T-complex protein 1 subunit alpha OS=Schizosaccharomyces pombe (strain 972 / ATCC 24843) GN=cct1 PE=3 SV=1 - [TCPA_SCHPO]	29.4548	26.8	10
O74960	Probable sphingolipid long chain base-responsive protein pil1 OS=Schizosaccharomyces pombe (strain 972 / ATCC 24843) GN=pil1 PE=1 SV=1 - [PIL1_SCHPO]	29.0806	29.34	6
O94641	Heat shock protein 104 OS=Schizosaccharomyces pombe (strain 972 / ATCC 24843) GN=hsp104 PE=3 SV=1 - [HS104_SCHPO]	29.0634	16.46	11
P31318	Protein arg11, mitochondrial OS=Schizosaccharomyces pombe (strain 972 / ATCC 24843) GN=arg11 PE=3 SV=2 - [ARG56_SCHPO]	28.7584	14.92	6
Q9UTM3	26S proteasome regulatory subunit rpn5 OS=Schizosaccharomyces pombe (strain 972 / ATCC 24843) GN=rpn5a PE=1 SV=1 - [RPN5_SCHPO]	28.5109	26.86	9
O74484	Mannose-1-phosphate guanyltransferase OS=Schizosaccharomyces pombe (strain 972 / ATCC 24843) GN=mpg1 PE=2 SV=1 - [MPG1_SCHPO]	28.1333	36.09	7
Q9P769	60S ribosomal protein L10-B OS=Schizosaccharomyces pombe (strain 972 / ATCC 24843) GN=rpl10b PE=3 SV=1 - [RL10B_SCHPO]	28.0627	45.7	9
Q9P380	Probable peptide transporter ptr2 OS=Schizosaccharomyces pombe (strain 972 / ATCC 24843) GN=ptr2 PE=1 SV=1 - [PTR2_SCHPO]	28.0498	10.52	4
O13861	tRNA threonylcarbamoyladenosine dehydratase OS=Schizosaccharomyces pombe (strain 972 / ATCC 24843) GN=SPAC1A6.10 PE=3 SV=1 - [TCD_SCHPO]	28.0243	31.55	10
P18869	3-isopropylmalate dehydrogenase OS=Schizosaccharomyces pombe (strain 972 / ATCC 24843) GN=leu1 PE=1 SV=1 - [LEU3_SCHPO]	27.9426	29.92	8
Q9C0Z7	40S ribosomal protein S6-B OS=Schizosaccharomyces pombe (strain 972 / ATCC 24843) GN=rps6b PE=1 SV=1 - [RS6B_SCHPO]	27.8386	41.84	7
Q9UT21	Uncharacterized GTP-binding protein C9.07c OS=Schizosaccharomyces pombe (strain 972 / ATCC 24843) GN=SPAC9.07c PE=2 SV=1 - [YFY7_SCHPO]	27.4097	38.52	9
Q9UUF7	Coatomer subunit beta OS=Schizosaccharomyces pombe (strain 972 / ATCC 24843) GN=sec26 PE=3 SV=1 - [COPB_SCHPO]	26.8875	15.74	8
P36602	Ribonucleoside-diphosphate reductase large chain OS=Schizosaccharomyces pombe (strain 972 / ATCC 24843) GN=cdc22 PE=1 SV=2 - [RIR1_SCHPO]	26.368	13.56	5
Q09130	Eukaryotic translation initiation factor 2 subunit gamma OS=Schizosaccharomyces pombe (strain 972 / ATCC 24843) GN=tif213 PE=2 SV=1 - [IF2G_SCHPO]	26.1265	35.87	9
P40370	Enolase 1-1 OS=Schizosaccharomyces pombe (strain 972 / ATCC 24843) GN=eno101 PE=1 SV=2 - [ENO11_SCHPO]	25.2403	24.37	7
Q9P4W9	40S ribosomal protein S4-C OS=Schizosaccharomyces pombe (strain 972 / ATCC 24843) GN=rps4c PE=1 SV=1 - [RS4C_SCHPO]	25.2119	31.3	8
P41836	26S protease regulatory subunit 8 homolog OS=Schizosaccharomyces pombe (strain 972 / ATCC 24843) GN=let1 PE=3 SV=1 - [PRS8_SCHPO]	25.1817	30.77	8
Q9UUF2	Probable methionine--tRNA ligase, cytoplasmic OS=Schizosaccharomyces pombe (strain 972 / ATCC 24843) GN=rar1 PE=3 SV=1 - [SYMC_SCHPO]	24.7599	16.62	8
P40921	Elongation factor 1-gamma OS=Schizosaccharomyces pombe (strain 972 / ATCC 24843) GN=tef3 PE=1 SV=1 - [EF1G_SCHPO]	24.743	23.23	8
P87153	Probable T-complex protein 1 subunit eta OS=Schizosaccharomyces pombe (strain 972 / ATCC 24843) GN=cct7 PE=1 SV=1 - [TCPH_SCHPO]	24.639	22.94	10
P24487	ATP synthase subunit alpha, mitochondrial OS=Schizosaccharomyces pombe (strain 972 / ATCC 24843) GN=atp1 PE=3 SV=1 - [ATPA_SCHPO]	24.226	24.44	9
P78820	Acetyl-CoA carboxylase OS=Schizosaccharomyces pombe (strain 972 / ATCC 24843) GN=cut6 PE=1 SV=2 - [ACAC_SCHPO]	23.7304	5.61	9
P79063	Eukaryotic peptide chain release factor subunit 1 OS=Schizosaccharomyces pombe (strain 972 / ATCC 24843) GN=sup45 PE=1 SV=1 - [ERF1_SCHPO]	22.4633	15.24	5
O59794	60S ribosomal protein L17-B OS=Schizosaccharomyces pombe (strain 972 / ATCC 24843) GN=rpl17b PE=3 SV=1 - [RL17B_SCHPO]	22.2574	41.71	6
O59810	Vigilin 1 OS=Schizosaccharomyces pombe (strain 972 / ATCC 24843) GN=vgl1 PE=1 SV=2 - [VGL1_SCHPO]	21.5496	9.14	8
P04688	Tubulin alpha-1 chain OS=Schizosaccharomyces pombe (strain 972 / ATCC 24843) GN=nda2 PE=3 SV=2 - [TBA1_SCHPO]	21.4612	20	6
P42656	DNA damage checkpoint protein rad24 OS=Schizosaccharomyces pombe (strain 972 / ATCC 24843) GN=rad24 PE=1 SV=2 - [RAD24_SCHPO]	21.4214	48.15	8
Q10202	ATP-dependent RNA helicase dbp3 OS=Schizosaccharomyces pombe (strain 972 / ATCC 24843) GN=dbp3 PE=3 SV=1 - [DBP3_SCHPO]	21.4141	20.24	8
	>sp|ALBU_BOVIN|	21.285	16.47	8
Q10161	Probable clathrin heavy chain OS=Schizosaccharomyces pombe (strain 972 / ATCC 24843) GN=chc1 PE=1 SV=1 - [CLH_SCHPO]	21.2701	6.36	6
Q10353	Ribosome biogenesis protein rlp24 OS=Schizosaccharomyces pombe (strain 972 / ATCC 24843) GN=rlp24 PE=3 SV=1 - [RLP24_SCHPO]	21.2606	38.02	5
O42958	DNA topoisomerase 2-associated protein pat1 OS=Schizosaccharomyces pombe (strain 972 / ATCC 24843) GN=SPBC19G7.10c PE=3 SV=2 - [PAT1_SCHPO]	21.1551	10.74	5
O60085	Methionine aminopeptidase 2 OS=Schizosaccharomyces pombe (strain 972 / ATCC 24843) GN=fma2 PE=3 SV=1 - [MAP2_SCHPO]	21.1029	21.6	5
P36612	26S protease regulatory subunit 4 homolog OS=Schizosaccharomyces pombe (strain 972 / ATCC 24843) GN=mts2 PE=2 SV=1 - [PRS4_SCHPO]	20.6753	19.64	6
P56288	Probable translation initiation factor eIF-2B subunit gamma OS=Schizosaccharomyces pombe (strain 972 / ATCC 24843) GN=tif223 PE=1 SV=2 - [EI2BG_SCHPO]	20.2748	18.78	6
P78827	Probable ketol-acid reductoisomerase, mitochondrial OS=Schizosaccharomyces pombe (strain 972 / ATCC 24843) GN=ilv5 PE=1 SV=2 - [ILV5_SCHPO]	19.7429	24.75	7
O74894	26S protease regulatory subunit 6B homolog OS=Schizosaccharomyces pombe (strain 972 / ATCC 24843) GN=rpt3 PE=3 SV=1 - [PRS6B_SCHPO]	19.468	25.19	7
P36591	Dihydrofolate reductase OS=Schizosaccharomyces pombe (strain 972 / ATCC 24843) GN=dfr1 PE=2 SV=2 - [DYR_SCHPO]	19.2084	24.08	6
O74557	NADH-cytochrome b5 reductase 1 OS=Schizosaccharomyces pombe (strain 972 / ATCC 24843) GN=cbr1 PE=3 SV=1 - [NCB5R_SCHPO]	19.158	34.22	7
P32747	Dihydroorotate dehydrogenase (quinone), mitochondrial OS=Schizosaccharomyces pombe (strain 972 / ATCC 24843) GN=ura3 PE=1 SV=1 - [PYRD_SCHPO]	19.1216	21.44	6
Q09769	Lon protease homolog, mitochondrial OS=Schizosaccharomyces pombe (strain 972 / ATCC 24843) GN=pim1 PE=3 SV=1 - [LONM_SCHPO]	18.563	10.78	8
O74752	Mitochondrial protein import protein mas5 OS=Schizosaccharomyces pombe (strain 972 / ATCC 24843) GN=mas5 PE=3 SV=1 - [MAS5_SCHPO]	17.5725	23.83	8
	>sp|K1C15_SHEEP|	17.4858	14.35	7
P56286	Eukaryotic translation initiation factor 2 subunit alpha OS=Schizosaccharomyces pombe (strain 972 / ATCC 24843) GN=tif211 PE=1 SV=1 - [IF2A_SCHPO]	17.2013	30.07	6
P79013	40S ribosomal protein S11 OS=Schizosaccharomyces pombe (strain 972 / ATCC 24843) GN=rps11a PE=2 SV=2 - [RS11_SCHPO]	17.1134	40.13	6
O74191	FK506-binding protein 39 kDa OS=Schizosaccharomyces pombe (strain 972 / ATCC 24843) GN=fkbp39 PE=1 SV=1 - [FKBP4_SCHPO]	17.0849	12.19	2
O14217	Probable mitochondrial import receptor subunit tom70 OS=Schizosaccharomyces pombe (strain 972 / ATCC 24843) GN=tom70 PE=1 SV=1 - [TOM70_SCHPO]	16.7245	13.6	6
O60064	Probable mannose-1-phosphate guanyltransferase OS=Schizosaccharomyces pombe (strain 972 / ATCC 24843) GN=SPBC13G1.02 PE=3 SV=1 - [YBB2_SCHPO]	16.7142	21.26	5
O74878	GDP-Man:Man(3)GlcNAc(2)-PP-Dol alpha-1,2-mannosyltransferase OS=Schizosaccharomyces pombe (strain 972 / ATCC 24843) GN=alg11 PE=3 SV=1 - [ALG11_SCHPO]	16.6282	12.74	4
O60100	Probable importin subunit beta-4 OS=Schizosaccharomyces pombe (strain 972 / ATCC 24843) GN=kap123 PE=3 SV=1 - [IMB4_SCHPO]	16.5867	8.25	5
P87142	Heat shock protein 70 homolog C57A7.12 OS=Schizosaccharomyces pombe (strain 972 / ATCC 24843) GN=SPAC57A7.12 PE=1 SV=3 - [YDMC_SCHPO]	16.5459	23.32	7
O14134	mRNA export factor elf1 OS=Schizosaccharomyces pombe (strain 972 / ATCC 24843) GN=elf1 PE=1 SV=1 - [ELF1_SCHPO]	16.2987	8.51	6
O13637	Protein transport protein sec31 OS=Schizosaccharomyces pombe (strain 972 / ATCC 24843) GN=sec31 PE=1 SV=1 - [SEC31_SCHPO]	16.112	8.01	6
Q10101	40S ribosomal protein S7 OS=Schizosaccharomyces pombe (strain 972 / ATCC 24843) GN=rps7 PE=1 SV=2 - [RS7_SCHPO]	15.9059	25.64	3
O14339	60S ribosomal protein L17-A OS=Schizosaccharomyces pombe (strain 972 / ATCC 24843) GN=rpl17a PE=3 SV=1 - [RL17A_SCHPO]	15.2858	33.69	5
Q9P3A7	Cell division cycle protein 48 OS=Schizosaccharomyces pombe (strain 972 / ATCC 24843) GN=cdc48 PE=1 SV=2 - [CDC48_SCHPO]	15.2059	11.53	6
P87147	Nascent polypeptide-associated complex subunit alpha OS=Schizosaccharomyces pombe (strain 972 / ATCC 24843) GN=egd2 PE=1 SV=1 - [NACA_SCHPO]	15.0993	34.1	4
P35679	60S ribosomal protein L4-A OS=Schizosaccharomyces pombe (strain 972 / ATCC 24843) GN=rpl4a PE=1 SV=2 - [RL4A_SCHPO]	14.8219	17.63	4
O42937	Probable coatomer subunit beta' OS=Schizosaccharomyces pombe (strain 972 / ATCC 24843) GN=sec27 PE=3 SV=2 - [COPB2_SCHPO]	14.6763	8.79	5
O60059	Pumilio domain-containing protein C56F2.08c OS=Schizosaccharomyces pombe (strain 972 / ATCC 24843) GN=SPBC56F2.08c PE=1 SV=1 - [YG58_SCHPO]	14.6361	11.8	5
P87157	Probable ADP-ribosylation factor-binding protein C25H2.16c OS=Schizosaccharomyces pombe (strain 972 / ATCC 24843) GN=SPBC25H2.16c PE=1 SV=1 - [YB0G_SCHPO]	14.5983	13.7	5
Q96WV5	Putative coatomer subunit alpha OS=Schizosaccharomyces pombe (strain 972 / ATCC 24843) GN=SPBPJ4664.04 PE=1 SV=1 - [COPA_SCHPO]	14.5889	7.87	5
Q9URZ5	Vacuolar protein sorting-associated protein 1 OS=Schizosaccharomyces pombe (strain 972 / ATCC 24843) GN=vps1 PE=3 SV=2 - [VPS1_SCHPO]	14.4177	11.8	6
P87140	Probable coatomer subunit gamma OS=Schizosaccharomyces pombe (strain 972 / ATCC 24843) GN=sec21 PE=1 SV=1 - [COPG_SCHPO]	14.3924	7.07	5
P21565	Signal recognition particle 54 kDa protein homolog OS=Schizosaccharomyces pombe (strain 972 / ATCC 24843) GN=srp54 PE=1 SV=1 - [SRP54_SCHPO]	14.0808	13.6	5
O14236	Nucleolar GTP-binding protein 2 OS=Schizosaccharomyces pombe (strain 972 / ATCC 24843) GN=nog2 PE=1 SV=1 - [NOG2_SCHPO]	14.0717	14.15	5
P87239	DnaJ homolog 1, mitochondrial OS=Schizosaccharomyces pombe (strain 972 / ATCC 24843) GN=mdj1 PE=3 SV=1 - [MDJ1_SCHPO]	13.9916	16.29	5
P15398	DNA-directed RNA polymerase I subunit rpa1 OS=Schizosaccharomyces pombe (strain 972 / ATCC 24843) GN=rpa1 PE=1 SV=2 - [RPA1_SCHPO]	13.8865	5.09	4
O13907	Probable ATP-citrate synthase subunit 2 OS=Schizosaccharomyces pombe (strain 972 / ATCC 24843) GN=SPAC22A12.16 PE=1 SV=1 - [ACL2_SCHPO]	13.8429	12.8	4
O74306	60S ribosomal protein L5-B OS=Schizosaccharomyces pombe (strain 972 / ATCC 24843) GN=rpl5b PE=2 SV=1 - [RL5B_SCHPO]	13.7426	22.45	3
O42885	Putative inorganic phosphate transporter C8E4.01c OS=Schizosaccharomyces pombe (strain 972 / ATCC 24843) GN=SPBC8E4.01c PE=1 SV=2 - [YBN1_SCHPO]	13.5634	11.54	4
O60101	Phosphoglycerate kinase OS=Schizosaccharomyces pombe (strain 972 / ATCC 24843) GN=pgk1 PE=1 SV=1 - [PGK_SCHPO]	13.5534	20.29	5
Q09817	60S ribosomal export protein nmd3 OS=Schizosaccharomyces pombe (strain 972 / ATCC 24843) GN=nmd3 PE=3 SV=1 - [NMD3_SCHPO]	13.3302	10.04	4
O74351	Probable cysteine desulfurase, mitochondrial OS=Schizosaccharomyces pombe (strain 972 / ATCC 24843) GN=SPBC21D10.11c PE=3 SV=2 - [NFS1_SCHPO]	13.1704	15.97	5
O42867	60S ribosomal protein L23 OS=Schizosaccharomyces pombe (strain 972 / ATCC 24843) GN=rpl23a PE=3 SV=1 - [RL23_SCHPO]	13.008	35.25	4
Q10281	Guanine nucleotide-binding protein subunit beta-like protein OS=Schizosaccharomyces pombe (strain 972 / ATCC 24843) GN=rkp1 PE=1 SV=3 - [GBLP_SCHPO]	12.9669	24.52	4
P41878	26S proteasome regulatory subunit rpn11 OS=Schizosaccharomyces pombe (strain 972 / ATCC 24843) GN=rpn11 PE=1 SV=2 - [RPN11_SCHPO]	12.7789	14.61	3
O42897	Probable 26S proteasome regulatory subunit rpn3 OS=Schizosaccharomyces pombe (strain 972 / ATCC 24843) GN=rpn3 PE=3 SV=2 - [RPN3_SCHPO]	12.5916	17.51	5
O13724	Zinc finger protein zpr1 OS=Schizosaccharomyces pombe (strain 972 / ATCC 24843) GN=zpr1 PE=3 SV=1 - [ZPR1_SCHPO]	12.5393	12.64	3
P36621	Adenylyl cyclase-associated protein OS=Schizosaccharomyces pombe (strain 972 / ATCC 24843) GN=cap1 PE=1 SV=1 - [CAP_SCHPO]	12.4144	10.71	4
O13801	Uncharacterized RNA-binding protein C17H9.04c OS=Schizosaccharomyces pombe (strain 972 / ATCC 24843) GN=SPAC17H9.04c PE=1 SV=1 - [YE04_SCHPO]	12.3921	9.11	4
P31406	V-type proton ATPase catalytic subunit A OS=Schizosaccharomyces pombe (strain 972 / ATCC 24843) GN=vma1 PE=3 SV=1 - [VATA_SCHPO]	12.2524	5.98	2
P36580	Fructose-bisphosphate aldolase OS=Schizosaccharomyces pombe (strain 972 / ATCC 24843) GN=fba1 PE=1 SV=2 - [ALF_SCHPO]	12.189	20.11	4
O59682	Serine palmitoyltransferase 1 OS=Schizosaccharomyces pombe (strain 972 / ATCC 24843) GN=lcb1 PE=3 SV=1 - [LCB1_SCHPO]	12.0455	11.2	5
P40976	L-aminoadipate-semialdehyde dehydrogenase OS=Schizosaccharomyces pombe (strain 972 / ATCC 24843) GN=lys1 PE=1 SV=3 - [LYS2_SCHPO]	11.9722	3.66	3
O94523	Probable acyl-CoA desaturase OS=Schizosaccharomyces pombe (strain 972 / ATCC 24843) GN=SPCC1281.06c PE=3 SV=1 - [ACO1_SCHPO]	11.9685	15.45	5
O94634	Threonine dehydratase, mitochondrial OS=Schizosaccharomyces pombe (strain 972 / ATCC 24843) GN=SPBC1677.03c PE=3 SV=1 - [THDH_SCHPO]	11.7302	8.83	4
Q10475	Eukaryotic translation initiation factor 4 gamma OS=Schizosaccharomyces pombe (strain 972 / ATCC 24843) GN=tif471 PE=1 SV=1 - [IF4G_SCHPO]	11.7251	8.05	6
O94236	Eukaryotic translation initiation factor 3 subunit D OS=Schizosaccharomyces pombe (strain 972 / ATCC 24843) GN=moe1 PE=1 SV=1 - [EIF3D_SCHPO]	11.6642	11.82	4
O74892	40S ribosomal protein S2 OS=Schizosaccharomyces pombe (strain 972 / ATCC 24843) GN=rps2 PE=1 SV=1 - [RS2_SCHPO]	11.6571	25.69	5
O42706	60S ribosomal protein L21-B OS=Schizosaccharomyces pombe (strain 972 / ATCC 24843) GN=rpl21b PE=2 SV=2 - [RL21B_SCHPO]	11.6108	30.63	3
Q9UT08	Protein phosphatase PP2A regulatory subunit A OS=Schizosaccharomyces pombe (strain 972 / ATCC 24843) GN=paa1 PE=3 SV=1 - [2AAA_SCHPO]	11.5976	11.19	4
O59797	Putative nucleosome assembly protein C364.06 OS=Schizosaccharomyces pombe (strain 972 / ATCC 24843) GN=SPCC364.06 PE=1 SV=1 - [YCO6_SCHPO]	11.5142	15.27	3
Q9P544	Probable mitochondrial outer membrane protein porin OS=Schizosaccharomyces pombe (strain 972 / ATCC 24843) GN=SPAC1635.01 PE=3 SV=1 - [VDAC_SCHPO]	11.4895	17.02	3
O14164	Eukaryotic translation initiation factor 3 subunit C OS=Schizosaccharomyces pombe (strain 972 / ATCC 24843) GN=nip1 PE=1 SV=2 - [EIF3C_SCHPO]	11.3511	6.54	4
Q10157	60S ribosomal protein L11 OS=Schizosaccharomyces pombe (strain 972 / ATCC 24843) GN=rpl11a PE=1 SV=1 - [RL11_SCHPO]	11.3	18.97	3
O59809	Probable importin c550.11 OS=Schizosaccharomyces pombe (strain 972 / ATCC 24843) GN=SPCC550.11 PE=3 SV=1 - [IMA3_SCHPO]	11.2925	5.15	4
P78795	Eukaryotic translation initiation factor 3 subunit G OS=Schizosaccharomyces pombe (strain 972 / ATCC 24843) GN=tif35 PE=1 SV=2 - [EIF3G_SCHPO]	11.1748	17.38	2
O13775	Probable glutamate--tRNA ligase, cytoplasmic OS=Schizosaccharomyces pombe (strain 972 / ATCC 24843) GN=gus1 PE=1 SV=1 - [SYEC_SCHPO]	10.9799	8.8	5
O14049	40S ribosomal protein S8-A OS=Schizosaccharomyces pombe (strain 972 / ATCC 24843) GN=rps8a PE=3 SV=1 - [RS8A_SCHPO]	10.9404	24	3
O59838	Heat shock protein homolog pss1 OS=Schizosaccharomyces pombe (strain 972 / ATCC 24843) GN=pss1 PE=1 SV=2 - [HSP7F_SCHPO]	10.9085	6.81	4
P87228	Putative D-3-phosphoglycerate dehydrogenase OS=Schizosaccharomyces pombe (strain 972 / ATCC 24843) GN=SPCC364.07 PE=1 SV=1 - [SERA_SCHPO]	10.889	16.74	5
	>sp|UBIQ_HUMAN|	10.7589	52.63	4
O74407	Aspartate--tRNA ligase, cytoplasmic OS=Schizosaccharomyces pombe (strain 972 / ATCC 24843) GN=dps1 PE=1 SV=1 - [SYDC_SCHPO]	10.7214	12.59	5
Q9UUC1	60S ribosomal protein L21-A OS=Schizosaccharomyces pombe (strain 972 / ATCC 24843) GN=rpl21a PE=3 SV=1 - [RL21A_SCHPO]	10.6502	25.62	2
O13820	Cytochrome P450 61 OS=Schizosaccharomyces pombe (strain 972 / ATCC 24843) GN=erg5 PE=1 SV=3 - [ERG5_SCHPO]	10.5301	7.92	4
O14469	40S ribosomal protein S22 OS=Schizosaccharomyces pombe (strain 972 / ATCC 24843) GN=rps22a PE=2 SV=1 - [RS22_SCHPO]	10.499	31.54	3
P0CG72	Polyubiquitin OS=Schizosaccharomyces pombe (strain 972 / ATCC 24843) GN=ubi4 PE=1 SV=1 - [UBI4P_SCHPO]	10.4093	52.36	4
P08093	60S ribosomal protein L2 OS=Schizosaccharomyces pombe (strain 972 / ATCC 24843) GN=rpl2a PE=3 SV=2 - [RL2_SCHPO]	10.4092	21.74	3
Q10185	ATP-binding cassette transporter abc2 OS=Schizosaccharomyces pombe (strain 972 / ATCC 24843) GN=abc2 PE=1 SV=1 - [ABC2_SCHPO]	10.2637	3.45	4
O74969	High-affinity glucose transporter ght2 OS=Schizosaccharomyces pombe (strain 972 / ATCC 24843) GN=ght2 PE=1 SV=1 - [GHT2_SCHPO]	10.1053	5.84	2
O74790	Monothiol glutaredoxin-4 OS=Schizosaccharomyces pombe (strain 972 / ATCC 24843) GN=grx4 PE=1 SV=1 - [GLRX4_SCHPO]	10.0615	24.18	4
Q9UUM7	Protein hob3 OS=Schizosaccharomyces pombe (strain 972 / ATCC 24843) GN=hob3 PE=1 SV=1 - [HOB3_SCHPO]	9.87683	17.8	3
O94615	Pentatricopeptide repeat-containing protein 8, mitochondrial OS=Schizosaccharomyces pombe (strain 972 / ATCC 24843) GN=ppr8 PE=4 SV=1 - [PPR8_SCHPO]	9.81622	9.36	3
O14325	Uncharacterized AAA domain-containing protein C16E9.10c OS=Schizosaccharomyces pombe (strain 972 / ATCC 24843) GN=SPBC16E9.10c PE=1 SV=1 - [YB7A_SCHPO]	9.8063	7.7	4
Q10055	ATP-dependent RNA helicase fal1 OS=Schizosaccharomyces pombe (strain 972 / ATCC 24843) GN=tif412 PE=1 SV=1 - [FAL1_SCHPO]	9.54848	10.41	3
O74919	RNA-binding protein rnc1 OS=Schizosaccharomyces pombe (strain 972 / ATCC 24843) GN=rnc1 PE=1 SV=1 - [RNC1_SCHPO]	9.54847	11.81	4
Q9P546	40S ribosomal protein S0-B OS=Schizosaccharomyces pombe (strain 972 / ATCC 24843) GN=rps0b PE=1 SV=1 - [RSSA2_SCHPO]	9.40289	16.38	3
Q09171	Pyruvate dehydrogenase E1 component subunit beta, mitochondrial OS=Schizosaccharomyces pombe (strain 972 / ATCC 24843) GN=pdb1 PE=4 SV=1 - [ODPB_SCHPO]	9.39283	13.66	3
P79015	60S ribosomal protein L32-A OS=Schizosaccharomyces pombe (strain 972 / ATCC 24843) GN=rpl32a PE=1 SV=2 - [RL32A_SCHPO]	9.34636	20.47	2
O13656	Probable mitochondrial import receptor subunit tom40 OS=Schizosaccharomyces pombe (strain 972 / ATCC 24843) GN=tom40 PE=3 SV=3 - [TOM40_SCHPO]	9.01892	19.77	3
P36582	Protein kinase C-like 1 OS=Schizosaccharomyces pombe (strain 972 / ATCC 24843) GN=pck1 PE=3 SV=2 - [PCK1_SCHPO]	8.91221	4.76	3
P87167	Uba3-binding protein but2 OS=Schizosaccharomyces pombe (strain 972 / ATCC 24843) GN=but2 PE=1 SV=1 - [BUT2_SCHPO]	8.84616	10.77	3
O94567	Probable asparagine--tRNA ligase, cytoplasmic OS=Schizosaccharomyces pombe (strain 972 / ATCC 24843) GN=nrs1 PE=3 SV=1 - [SYNC_SCHPO]	8.82005	10.39	3
O43011	Histidine--tRNA ligase, mitochondrial OS=Schizosaccharomyces pombe (strain 972 / ATCC 24843) GN=hts1 PE=1 SV=2 - [SYH_SCHPO]	8.77078	5.86	2
O74781	Probable arginine--tRNA ligase, cytoplasmic OS=Schizosaccharomyces pombe (strain 972 / ATCC 24843) GN=mrs1 PE=2 SV=1 - [SYRC_SCHPO]	8.66157	9.06	3
O74352	Protein hob1 OS=Schizosaccharomyces pombe (strain 972 / ATCC 24843) GN=hob1 PE=1 SV=1 - [HOB1_SCHPO]	8.66152	11.16	3
Q9USP8	Isocitrate dehydrogenase [NAD] subunit 2, mitochondrial OS=Schizosaccharomyces pombe (strain 972 / ATCC 24843) GN=idh2 PE=1 SV=2 - [IDH2_SCHPO]	8.61281	10.55	3
O60143	60S ribosomal protein L7-C OS=Schizosaccharomyces pombe (strain 972 / ATCC 24843) GN=rpl7c PE=1 SV=1 - [RL7C_SCHPO]	8.56133	13.15	2
P56329	Probable eukaryotic translation initiation factor 2 subunit beta OS=Schizosaccharomyces pombe (strain 972 / ATCC 24843) GN=tif212 PE=1 SV=2 - [IF2B_SCHPO]	8.41055	14.33	3
Q9P7F8	ATPase get3 OS=Schizosaccharomyces pombe (strain 972 / ATCC 24843) GN=get3 PE=1 SV=1 - [GET3_SCHPO]	8.40308	11.85	2
Q09826	Protein sds23/moc1 OS=Schizosaccharomyces pombe (strain 972 / ATCC 24843) GN=sds23 PE=1 SV=1 - [SDS23_SCHPO]	8.36101	10.29	4
Q09702	Negative regulator of differentiation 1 OS=Schizosaccharomyces pombe (strain 972 / ATCC 24843) GN=nrd1 PE=1 SV=1 - [NRD1_SCHPO]	8.1975	10.02	3
Q09722	Eukaryotic translation initiation factor 3 subunit M OS=Schizosaccharomyces pombe (strain 972 / ATCC 24843) GN=eif3m PE=1 SV=2 - [EIF3M_SCHPO]	8.17877	10.45	2
P41891	Protein gar2 OS=Schizosaccharomyces pombe (strain 972 / ATCC 24843) GN=gar2 PE=1 SV=2 - [GAR2_SCHPO]	8.15247	11	3
P11620	GTP-binding protein ypt1 OS=Schizosaccharomyces pombe (strain 972 / ATCC 24843) GN=ypt1 PE=1 SV=2 - [YPT1_SCHPO]	8.06999	18.72	3
P46595	Ubiquitin-conjugating enzyme E2 4 OS=Schizosaccharomyces pombe (strain 972 / ATCC 24843) GN=ubc4 PE=1 SV=1 - [UBC4_SCHPO]	8.05028	25.85	2
Q09181	Putative ATP-dependent RNA helicase ste13 OS=Schizosaccharomyces pombe (strain 972 / ATCC 24843) GN=ste13 PE=3 SV=1 - [DHH1_SCHPO]	7.9632	6.6	3
O74534	Protein sly1 OS=Schizosaccharomyces pombe (strain 972 / ATCC 24843) GN=sly1 PE=3 SV=1 - [SLY1_SCHPO]	7.96202	6.1	3
O13811	Protein disulfide-isomerase C17H9.14c OS=Schizosaccharomyces pombe (strain 972 / ATCC 24843) GN=SPAC17H9.14c PE=3 SV=1 - [PDI2_SCHPO]	7.8467	9.75	3
O94326	Zinc finger protein C725.08 OS=Schizosaccharomyces pombe (strain 972 / ATCC 24843) GN=SPBC725.08 PE=1 SV=1 - [YGK8_SCHPO]	7.6772	8.37	3
Q9UTF7	Putative elongation of fatty acids protein 1 OS=Schizosaccharomyces pombe (strain 972 / ATCC 24843) GN=SPAC1B2.03c PE=1 SV=1 - [ELOH1_SCHPO]	7.55395	13.17	2
O74884	60S ribosomal protein L24-B OS=Schizosaccharomyces pombe (strain 972 / ATCC 24843) GN=rpl24b PE=1 SV=1 - [RL24B_SCHPO]	7.54269	14.09	3
P78811	Probable UTP--glucose-1-phosphate uridylyltransferase OS=Schizosaccharomyces pombe (strain 972 / ATCC 24843) GN=fuy1 PE=1 SV=2 - [UGPA1_SCHPO]	7.38317	7.31	3
O94391	Probable cytochrome b5 1 OS=Schizosaccharomyces pombe (strain 972 / ATCC 24843) GN=SPBC29A10.16c PE=3 SV=1 - [CYB51_SCHPO]	7.29651	33.87	2
O74476	Importin subunit beta-3 OS=Schizosaccharomyces pombe (strain 972 / ATCC 24843) GN=sal3 PE=3 SV=1 - [IMB3_SCHPO]	7.22504	3.74	3
O43060	Eukaryotic translation initiation factor 3 subunit F OS=Schizosaccharomyces pombe (strain 972 / ATCC 24843) GN=eif3f PE=1 SV=1 - [EIF3F_SCHPO]	7.05416	17.55	4
O74988	Cytochrome c oxidase polypeptide 5, mitochondrial OS=Schizosaccharomyces pombe (strain 972 / ATCC 24843) GN=cox5 PE=3 SV=2 - [COX5_SCHPO]	6.92607	16.67	3
P53694	Reticulon-like protein 1 OS=Schizosaccharomyces pombe (strain 972 / ATCC 24843) GN=rtn1 PE=1 SV=1 - [RTN1_SCHPO]	6.91831	11.69	3
P17609	GTP-binding protein ypt2 OS=Schizosaccharomyces pombe (strain 972 / ATCC 24843) GN=ypt2 PE=3 SV=1 - [YPT2_SCHPO]	6.84873	19.5	3
Q09878	Probable sulfite reductase [NADPH] flavoprotein component OS=Schizosaccharomyces pombe (strain 972 / ATCC 24843) GN=SPCC584.01c PE=3 SV=2 - [MET10_SCHPO]	6.52966	2.88	2
Q09892	Mitogen-activated protein kinase sty1 OS=Schizosaccharomyces pombe (strain 972 / ATCC 24843) GN=sty1 PE=1 SV=1 - [HOG1_SCHPO]	6.49095	11.46	3
Q10099	Nucleoporin seh1 OS=Schizosaccharomyces pombe (strain 972 / ATCC 24843) GN=seh1 PE=1 SV=1 - [SEH1_SCHPO]	6.40856	9.14	2
O60144	40S ribosomal protein S16 OS=Schizosaccharomyces pombe (strain 972 / ATCC 24843) GN=rps16a PE=2 SV=1 - [RS16_SCHPO]	6.38779	26.43	3
O13864	Importin subunit beta-1 OS=Schizosaccharomyces pombe (strain 972 / ATCC 24843) GN=kap95 PE=3 SV=1 - [IMB1_SCHPO]	6.33812	2.78	2
Q9US05	Protein bfr2 OS=Schizosaccharomyces pombe (strain 972 / ATCC 24843) GN=bfr2 PE=1 SV=1 - [BFR2_SCHPO]	6.29796	7.52	2
O36022	Mannan polymerase complex subunit mnn9 OS=Schizosaccharomyces pombe (strain 972 / ATCC 24843) GN=mnn9 PE=3 SV=1 - [MNN9_SCHPO]	6.26121	8.9	2
P28748	GTP-binding nuclear protein spi1 OS=Schizosaccharomyces pombe (strain 972 / ATCC 24843) GN=spi1 PE=1 SV=1 - [SPI1_SCHPO]	6.19077	7.87	2
O13972	Probable serine hydroxymethyltransferase, cytosolic OS=Schizosaccharomyces pombe (strain 972 / ATCC 24843) GN=SPAC24C9.12c PE=3 SV=1 - [GLYD_SCHPO]	6.18218	5.57	2
Q09668	60S ribosomal protein L22 OS=Schizosaccharomyces pombe (strain 972 / ATCC 24843) GN=rpl22 PE=1 SV=3 - [RL22_SCHPO]	6.07716	39.32	3
Q10270	Probable phosphoadenosine phosphosulfate reductase OS=Schizosaccharomyces pombe (strain 972 / ATCC 24843) GN=met16 PE=3 SV=1 - [MET16_SCHPO]	6.02394	10.53	2
Q9URZ4	Cationic amino acid transporter 1 OS=Schizosaccharomyces pombe (strain 972 / ATCC 24843) GN=cat1 PE=1 SV=3 - [CAT1_SCHPO]	6.01666	5.28	2
O60119	Vesicle-associated membrane protein-associated protein C16G5.05c OS=Schizosaccharomyces pombe (strain 972 / ATCC 24843) GN=SPBC16G5.05c PE=1 SV=1 - [YH75_SCHPO]	5.88379	6.79	2
Q09766	Uncharacterized membrane protein C24H6.13 OS=Schizosaccharomyces pombe (strain 972 / ATCC 24843) GN=SPAC24H6.13 PE=1 SV=1 - [YA7D_SCHPO]	5.82614	3.44	2
Q9Y7L8	40S ribosomal protein S0-A OS=Schizosaccharomyces pombe (strain 972 / ATCC 24843) GN=rps0a PE=1 SV=1 - [RSSA1_SCHPO]	5.72158	8.56	2
O74887	Peroxiredoxin tpx1 OS=Schizosaccharomyces pombe (strain 972 / ATCC 24843) GN=tpx1 PE=1 SV=1 - [TSA1_SCHPO]	5.70052	19.27	2
P21696	Glycerol-3-phosphate dehydrogenase [NAD(+)] 1 OS=Schizosaccharomyces pombe (strain 972 / ATCC 24843) GN=gpd1 PE=1 SV=2 - [GPD1_SCHPO]	5.62007	7.53	2
O42861	ATP-dependent helicase fft3 OS=Schizosaccharomyces pombe (strain 972 / ATCC 24843) GN=fft3 PE=1 SV=1 - [FFT3_SCHPO]	5.50495	5.1	3
O43030	Hsp70 nucleotide exchange factor fes1 OS=Schizosaccharomyces pombe (strain 972 / ATCC 24843) GN=fes1 PE=1 SV=1 - [FES1_SCHPO]	5.47977	10.1	2
O14104	Homoisocitrate dehydrogenase OS=Schizosaccharomyces pombe (strain 972 / ATCC 24843) GN=lys12 PE=1 SV=1 - [LYS12_SCHPO]	5.46356	6.91	2
O94258	Exportin-T OS=Schizosaccharomyces pombe (strain 972 / ATCC 24843) GN=los1 PE=1 SV=1 - [XPOT_SCHPO]	5.43456	3.07	2
P32235	GTP-binding protein 1 OS=Schizosaccharomyces pombe (strain 972 / ATCC 24843) GN=gtp1 PE=3 SV=2 - [GTP1_SCHPO]	5.36331	5.49	2
O94625	DnaJ-related protein spj1 OS=Schizosaccharomyces pombe (strain 972 / ATCC 24843) GN=spj1 PE=2 SV=2 - [SPJ1_SCHPO]	5.34895	7.09	2
Q09852	Putative inorganic phosphate transporter C23D3.12 OS=Schizosaccharomyces pombe (strain 972 / ATCC 24843) GN=SPAC23D3.12 PE=1 SV=1 - [YAEC_SCHPO]	5.31828	11.99	3
Q9P7X8	Probable DNA-directed RNA polymerase I subunit RPA2 OS=Schizosaccharomyces pombe (strain 972 / ATCC 24843) GN=rpa2 PE=3 SV=2 - [RPA2_SCHPO]	5.31446	2.9	2
O94511	Putative enoyl reductase C646.07c OS=Schizosaccharomyces pombe (strain 972 / ATCC 24843) GN=SPBC646.07c PE=3 SV=1 - [YN67_SCHPO]	5.28459	8.47	2
O14310	Nucleoporin npp106 OS=Schizosaccharomyces pombe (strain 972 / ATCC 24843) GN=npp106 PE=1 SV=1 - [NP106_SCHPO]	5.27695	2.89	2
O94754	40S ribosomal protein S18 OS=Schizosaccharomyces pombe (strain 972 / ATCC 24843) GN=rps18a PE=1 SV=1 - [RS18_SCHPO]	5.27629	13.16	2
Q9P7D7	Long-chain-fatty-acid--CoA ligase 2 OS=Schizosaccharomyces pombe (strain 972 / ATCC 24843) GN=lcf2 PE=3 SV=1 - [LCF2_SCHPO]	5.24638	4.79	2
P36603	Ribonucleoside-diphosphate reductase small chain OS=Schizosaccharomyces pombe (strain 972 / ATCC 24843) GN=suc22 PE=3 SV=2 - [RIR2_SCHPO]	5.19319	5.88	2
	>SP|streptavidin|	5.18808	18.87	2
Q09925	Serine palmitoyltransferase 2 OS=Schizosaccharomyces pombe (strain 972 / ATCC 24843) GN=lcb2 PE=3 SV=1 - [LCB2_SCHPO]	5.18574	5.97	2
O59816	Dihydrolipoyllysine-residue acetyltransferase component of pyruvate dehydrogenase complex, mitochondrial OS=Schizosaccharomyces pombe (strain 972 / ATCC 24843) GN=lat1 PE=3 SV=1 - [ODP2_SCHPO]	5.17662	4.97	2
Q9UUG0	Fatty acid synthase subunit beta OS=Schizosaccharomyces pombe (strain 972 / ATCC 24843) GN=fas1 PE=1 SV=1 - [FAS1_SCHPO]	5.17201	2.17	3
O94442	Cytosolic Fe-S cluster assembly factor nbp35 OS=Schizosaccharomyces pombe (strain 972 / ATCC 24843) GN=nbp35 PE=3 SV=1 - [NBP35_SCHPO]	5.10464	10.09	2
Q10175	Probable peptidyl-prolyl cis-trans isomerase C27F1.06c OS=Schizosaccharomyces pombe (strain 972 / ATCC 24843) GN=SPAC27F1.06c PE=1 SV=1 - [FKBPH_SCHPO]	5.05726	7.18	2
O94319	Protein transport protein sec13 OS=Schizosaccharomyces pombe (strain 972 / ATCC 24843) GN=sec13 PE=1 SV=1 - [SEC13_SCHPO]	5.04465	9.09	2
O74536	SNF1-like protein kinase ssp2 OS=Schizosaccharomyces pombe (strain 972 / ATCC 24843) GN=ssp2 PE=1 SV=1 - [SNF1_SCHPO]	5.01526	4.69	2
Q9UTE4	Uncharacterized glutaminase C222.08c OS=Schizosaccharomyces pombe (strain 972 / ATCC 24843) GN=SPAC222.08c PE=3 SV=1 - [YFM8_SCHPO]	4.9353	13.25	2
O42893	Neutral trehalase OS=Schizosaccharomyces pombe (strain 972 / ATCC 24843) GN=ntp1 PE=1 SV=1 - [TREA_SCHPO]	4.92124	2.99	2
P87317	Uncharacterized protein C31F10.16 OS=Schizosaccharomyces pombe (strain 972 / ATCC 24843) GN=SPBC31F10.16 PE=4 SV=2 - [YB2G_SCHPO]	4.86595	7.55	2
Q9HFE5	AP-1 complex subunit mu-1 OS=Schizosaccharomyces pombe (strain 972 / ATCC 24843) GN=apm1 PE=1 SV=1 - [AP1M1_SCHPO]	4.84956	7.98	2
P31209	Polyadenylate-binding protein, cytoplasmic and nuclear OS=Schizosaccharomyces pombe (strain 972 / ATCC 24843) GN=pab1 PE=1 SV=2 - [PABP_SCHPO]	4.77191	3.06	2
O43079	AP-1 complex subunit beta-1 OS=Schizosaccharomyces pombe (strain 972 / ATCC 24843) GN=apl2 PE=1 SV=1 - [AP1B1_SCHPO]	4.76179	4.39	3
Q09757	40S ribosomal protein S9-A OS=Schizosaccharomyces pombe (strain 972 / ATCC 24843) GN=rps9a PE=1 SV=2 - [RS9A_SCHPO]	4.60994	12.04	2
O60079	Probable ubiquitin carboxyl-terminal hydrolase 12 OS=Schizosaccharomyces pombe (strain 972 / ATCC 24843) GN=ubp12 PE=1 SV=1 - [UBP12_SCHPO]	4.58387	2.45	2
Q10058	Putative oxidoreductase C1F5.03c OS=Schizosaccharomyces pombe (strain 972 / ATCC 24843) GN=SPAC1F5.03c PE=3 SV=1 - [YAM3_SCHPO]	4.55929	5.76	2
P36627	Cellular nucleic acid-binding protein homolog OS=Schizosaccharomyces pombe (strain 972 / ATCC 24843) GN=byr3 PE=3 SV=1 - [BYR3_SCHPO]	4.51848	22.91	3
P31411	V-type proton ATPase subunit B OS=Schizosaccharomyces pombe (strain 972 / ATCC 24843) GN=vma2 PE=1 SV=2 - [VATB_SCHPO]	4.51657	6.76	2
O14027	Probable pyridoxal 5'-phosphate synthase subunit PDX1 OS=Schizosaccharomyces pombe (strain 972 / ATCC 24843) GN=snz1 PE=1 SV=1 - [PDX1_SCHPO]	4.50597	8.45	2
Q9USR1	Thioredoxin-like protein 1 OS=Schizosaccharomyces pombe (strain 972 / ATCC 24843) GN=txl1 PE=3 SV=1 - [TXL1_SCHPO]	4.44003	10	2
O13880	Vitamin H transporter 1 OS=Schizosaccharomyces pombe (strain 972 / ATCC 24843) GN=vht1 PE=2 SV=1 - [VHT1_SCHPO]	4.37792	6.34	3
Q9P7R0	Pentafunctional AROM polypeptide OS=Schizosaccharomyces pombe (strain 972 / ATCC 24843) GN=aro1 PE=3 SV=1 - [ARO1_SCHPO]	4.21901	1.78	2
O74928	Bifunctional purine biosynthesis protein ade10 OS=Schizosaccharomyces pombe (strain 972 / ATCC 24843) GN=ade10 PE=2 SV=1 - [PUR9_SCHPO]	4.10405	5.81	2
Q10335	Probable 26S proteasome regulatory subunit rpn7 OS=Schizosaccharomyces pombe (strain 972 / ATCC 24843) GN=rpn7 PE=2 SV=1 - [RPN7_SCHPO]	4.09416	8.31	3
P33886	Protein kinase wis1 OS=Schizosaccharomyces pombe (strain 972 / ATCC 24843) GN=wis1 PE=1 SV=1 - [WIS1_SCHPO]	2.71595	5.12	2
Q9URX6	60S ribosomal protein L31 OS=Schizosaccharomyces pombe (strain 972 / ATCC 24843) GN=rpl31 PE=3 SV=1 - [RL31_SCHPO]	2.63224	9.73	2
P78954	Eukaryotic translation initiation factor 4E-1 OS=Schizosaccharomyces pombe (strain 972 / ATCC 24843) GN=tif451 PE=3 SV=1 - [IF4E1_SCHPO]	2.62032	9.17	2
Q9UTN1	Mitochondrial oxaloacetate transport protein OS=Schizosaccharomyces pombe (strain 972 / ATCC 24843) GN=oac1 PE=3 SV=1 - [OAC1_SCHPO]	2.61955	7.19	2
P05733	60S ribosomal protein L37-B OS=Schizosaccharomyces pombe (strain 972 / ATCC 24843) GN=rpl37b PE=1 SV=4 - [RL37B_SCHPO]	2.04809	20.88	2
O14228	Probable phosphoribosylformylglycinamidine synthase OS=Schizosaccharomyces pombe (strain 972 / ATCC 24843) GN=ade3 PE=3 SV=1 - [PUR4_SCHPO]	1.76296	4.01	2
